# Supplementary material for: Competition for Mitogens Regulates Spermatogenic Stem Cell Homeostasis in an Open Niche
Source: Cell Stem Cell. 2019 Jan 3;24(1):79–92.e6. doi: 10.1016/j.stem.2018.11.013 (PMC6327111; doi:10.1016/j.stem.2018.11.013)
Supplement: Methods S1. The ‘Mitogen Competition Model,’ Related to STAR Methods [file mmc2.xlsx]

## Sheet: Supplemental Table 1
Supplemental Table 1. cDNA clones used for ISH screening, Related to Figure2
	gene name	clone name
1	Hpgd	ZA00024F16
2	Mrap	ZA00028J22
3	Hrsp12	ZA00031P22
4	Cmbl	ZX00130D06
5	Sult1e1	PX00620F09
6	Ptprc	PY00011J16
7	Cd47	PX00944I03
8	EG333669	PX00964F10
9	Fbxl7	PX00978G02
10	Vcam1	PX00989B05
11	Star	PX00997F13
12	Ramp2	ZA00028J19
13	Agt	ZX00118J24
14	Cd83	ZX00131C22
15	Btg2	PY00012A05
16	Fcgr1	PX00946P15
17	Adh1	PX00978M10
18	Abcc4	PX00990D06
19	Cyp11a1	PX00999H01
20	Aph1c	ZA00024K02
21	Ndrg2	ZA00029C22
22	Higd1b	ZX00132I06
23	Sepp1	PX00624N06
24	Jak3	PY00013K16
25	Pacsin3	PX00941C01
26	Scarb2	PX00948O11
27	Syde1	PX00965H19
28	Afap1l2	PX00978A02
29	1500041B16Rik	PX00994O17
30	Emp2	PX01002P01
31	Nrarp	ZA00030F19
32	Cml5	ZX00125I16
33	Apoc1	ZX00136D13
34	Ephx1	PX00629E03
35	Cd163	PX00930E13
36	Rab9b	PX00942M15
37	Irf8	PX00953I07
38	Cxcl12	PX00970B23
39	Pqlc3	PX00994H10
40	Ces3	PX01004F21
41	Cml4	ZA00025B16
42	Serpinb1a	ZA00030B17
43	Hbb-b1	ZX00119I12
44	Apoe	ZX00133C14
45	2210012G02Rik	PX00628J03
46	Ctss	PX00926C09
47	Gmeb1	PX00941P22
48	C77370	PX00948D21
49	Cp	PX00967N24
50	Dscr1l1	PX00980K22
51	Slit2	PX00994G19
52	Asb13	PX01003H18
53	Fxyd1	ZA00027D06
54	1300013J15Rik	ZA00031L12
55	Ociad2	ZX00125L17
56	Gsta3	ZX00145G07
57	Pdlim3	PX00629O04
58	Cyp51	PX00931B14
59	Omd	PX00943D12
60	Ldlr	PX00954P23
61	Ybx1	PX00970E07
62	D430019H16Rik	PX00988H04
63	A930034L06Rik	PX00995N07
64	Csf1r	PX01004P08
65	Cyp4f14	ZA00031N12
66	Ccl8	ZX00126J13
67	4921521F21Rik	PX00617P24
68	Hao3	PX00631A11
69	C1qtnf7	PX00936C05
70	Cd36	PX00944P07
71	Eif2ak3	PX00955M15
72	Gcnt1	PX00971E10
73	Spon1	PX00988A03
74	Pitpnc1	PX00995B07
75	Ankrd26	PX01007B11
76	Fxyd1	ZA00027D06
77	Cav2	ZA00031C03
78	Dnase1l1	ZX00130K01
79	4921521F21Rik	PX00617P24
80	Pon3	PY00011M05
81	Slc7a8	PX00938K02
82	Trem2	PX00958H19
83	Cbr2	PX00977N17
84	Prlr	PX00989N16
85	Cpne3	PX01013N14
86	S100a4	ZA00026L13
87	Tlr2	ZA00032E13
88	Ace2	ZX00128O03
89	Ng23	ZX00142K08
90	Pdgfa	PX00625C03
91	Nuak1	PX00633G17
92	Igtp	PY00010L24
93	Enox2	PX00926G16
94	2410005O16Rik	PX00931I05
95	Lrba	PX00933I10
96	Tshz2	PX00940D09
97	Ptgds	ZA00024J07
98	Pdgfd	ZA00027I22
99	Nsun4	ZX00130O10
100	Pxmp4	ZX00144B05
101	2310005E10Rik	PX00625E06
102	Txnip	PL00183E09
103	Ly6c	PY00011L07
104	Sh3tc1	PX00926H01
105	Asph	PX00931K18
106	Acaa2	ZA00025A13
107	Zfp383	ZA00027K06
108	Nob1	ZX00121G04
109	Ifi27	ZX00132H01
110	Angptl4	PX00616B02
111	Bzw2	PY00013C05
112	Etfdh	PX00931L15
113	Fer1l3	PX00934P09
114	Dcxr	ZA00029A04
115	Aldh1l1	ZX00126C06
116	2610001A08Rik	ZX00136O23
117	Ahr	PX00616D13
118	Ctsh	PX00626L23
119	Arl10	PL00184A17
120	Arl10	PL00184A17
121	Nsdhl	PY00013I19
122	Fbxl20	PX00926L21
123	Piwil4	PX00935N24
124	Slc25a29	PX00940G24
125	Cxcl14	ZA00030J20
126	Calml4	ZX00126J12
127	Serpinf1(PEDF)	ZX00139B16
128	Tor3a	PX00627H15
129	Htra1	PL00184G03
130	Ap1s3	ZA00045C14
131	Mpeg1	PX00927H05
132	4732479N06Rik	PX00932D07
133	Fcgr2b	PX00939D12
134	Gstm2	ZA00025L02
135	1200009F10Rik	ZA00031A17
136	2700046A07Rik	ZX00139L17
137	4930474H20Rik	PX00620A09
138	Rtp4	PX00628A07
139	Pdlim5	PM00036H19
140	Pter	ZA00046C03
141	Sema3c	PX00929K13
142	Lmln	PX00932N15
143	Tpm4	PX00941B01
144	Arhgdib	ZX00127F07
145	2810405K02Rik	ZX00141H11
146	C1r	PX00620J14
147	Ephx1	PX00629E03
148	Cd52	PY00010B13
149	Cbr3	ZX00176M17
150	1600014C10Rik	PX00930B11
151	Exod1	PX00932O22
152	Stc2	PX00939P02
153	Slc18a1	PX00941J03
154	Nfya	ZA00031K09
155	D0HXS9928E	ZX00127N04
156	Reep5	ZX00142E23
157	4933406P04Rik	PX00623D17
158	9130208E07Rik	PX00630H14
159	Dynlt3	PY00010L01
160	AK028520	PX00926D05
161	St3gal1	PX00933D02
162	Leprotl1	PX00940C04
163	Egfr	PX00941J13
164	Ctsc	PX00941L13
165	Lhfpl3	PX00946B14
166	Kdelc1	PX00951I22
167	Mppe1	PX00963G24
168	1810011O10Rik	PX00969N07
169	Pdgfrb	PX00977E05
170	AK083699	PX00982F12
171	F2r	PX00991I03
172	Nedd4	PX00997L17
173	Ddhd2	PX01000G18
174	Pdgfra	PX01006C21
175	Gm608	PX01013H15
176	Tmem63a	PX00941O08
177	Lhx5	PX00946N23
178	Rsad2	PX00952A06
179	Mr1	PX00963O01
180	Irs1	PX00971E18
181	Ncald	PX00977G03
182	Erc2	PX00984A01
183	E030003E18Rik	PX00992J24
184	Hs3st1	PX00997O11
185	Lgals3bp	PX01000M18
186	Pir	PX01006L19
187	9030617O03Rik	PX01014E02
188	Myo1d	PX00941O20
189	Asah1	PX00947J23
190	Svil	PX00964J02
191	Rhbg	PX00978A09
192	Rbmx	PX00984A03
193	Ripk1	PX00993C21
194	Loh11cr2a	PX00998A11
195	Stab1	PX01007D05
196	Kit	PX01017A16
197	Sh3bgrl	PX00942L11
198	Stag2	PX00948H02
199	Nxph3	PX00957H06
200	1810014F10Rik	PX00965J08
201	Zfp185	PX00975J20
202	Rnd3	PX00978K07
203	Polr1e	PX00984N22
204	Sema3g	PX00994J11
205	Elovl6	PX00998N16
206	Ahrr	PX01001K16
207	C1s	PX01007M16
208	Arl15	PX01019C10
209	Pdlim7	PX00942O08
210	D10Bwg1379e	PX00975K09
211	Adh1	PX00978M10
212	vegfr1 (Flt1)	PX00985A04
213	A930034L06Rik	PX00995N07
214	Emcn	PX00998N17
215	Cldn5	PX01002F10
216	Lypla3	PX01007O21
217	Lifr	PX01019D13
218	Thex1	PX00943N10
219	Slc38a1	PX00961C03
220	Tspan18	PX00966D08
221	vegfc	PX00975M02
222	Ntrk2	PX00979J20
223	Myo6	PX00996C21
224	Lpp	PX00999C15
225	Bin1	PX01003D11
226	Armcx3	PX01009D10
227	Zfyve27	PX01020M15
228	Foxo1	PX00944N04
229	Plcb1	PX00962A05
230	Rhoj	PX00966I22
231	Slco2b1	PX00976J17
232	Adal	PX00980C14
233	Abca1	PX00986I01
234	Cfh	PX00997B01
235	vegfr2 (Kdr)	PX01000F14
236	Sdccag10	PX01003K06
237	Cd93	PX01009O07
238	Tagln	PX01021I08
239	Abca9	PX00946A01
240	Cd274	PX00950J21
241	A530020G20Rik	PX00962K14
242	Mtap7	PX00969A15
243	Mpnd	PX00977D01
244	Irgm	PX00981C03
245	Lmo7	PX00991D03
246	Adar	PX01000G03
247	BC005537	PX01004K22
248	Gpr177	PX01010E04
249	2810022L02Rik	PX01021O18
250	Snrp70	ZA00032E15
251	Tmem14a	PX00626P24
252	Clstn3	PX00931D21
253	AK042419	PX00965F22
254	AK083952	PX00985C15
255	Rhd	PX01005K19
256	Slc27a1	PH00039I07
257	Serpina3g	PM00061F14
258	Mier1	PX01235H23
259	Gabbr2	PX01250D06
260	Myo5a	ZA00024D19
261	Phyhd1	ZX00118L13
262	9430079G20Rik	PX00631N23
263	Mll1	PX00930N09
264	Stra6	PX00942P02
265	Gtse1	PX01006M24
266	Tbrg3	PX01239B21
267	Narg1l	PX01255J23
268	Sepn1	ZA00028H21
269	Taf9	ZX00130H15
270	Kif3a	PX00934A12
271	Hic2	PX00945K21
272	D430022A14Rik	PX00988P09
273	Kif1a	PX01007A19
274	Wfs1	PK00053A05
275	Mitf	PN00013G07
276	Plekha6	PX01240C10
277	AK003987	ZA00029C21
278	Mthfd1l	ZX00133L13
279	9030025P20Rik	PM00036N14
280	Lmtk2	PX00936B22
281	AK033886	PX00946D07
282	Mtx3	PX00988P22
283	Zfp46	FL00079O11
284	Exoc6b	PL00253L10
285	Sema5b	PX01241N21
286	Telo2	ZA00030P17
287	2610028A01Rik	ZX00137M21
288	Atxn2	PX00952C05
289	Scn5a	PX00990D02
290	Igf2	PL00258O19
291	Gcap14	PX01265I24
292	Stxbp1	ZA00031G06
293	2900083I11Rik	ZX00144M11
294	Eif4a1	PY00010H19
295	Dph2	PX00938F09
296	Setd5	PX00955N11
297	Smad3	PX00977L10
298	2210016H18Rik	PX00990L05
299	Spryd3	PL00259G11
300	Ehd3	PX01242O18
301	L3mbtl2	PX01273J16
302	D19Ertd652e	PX00616F12
303	Rapgefl1	PX00938H18
304	Sfxn5	PX00957B03
305	Cbr2	PX00977N17
306	AK086528	PX00992L05
307	Atn1	FX00028G19
308	Sgpl1	PX00929J01
309	Fkbp15	PX00941F01
310	Icosl	PX00963M10
311	Cdr2l	PX00982F01
312	Eya3	PX00998O18
313	6720401G13Rik	PX01249L03
314	Plekhh1	PX01278L17
315	Errfi1	ZA00031B21
316	Fgf1	PX01274N20
317	Fgf2	BC156994
318	Fgf3	PX00633M24
319	Fgf4	PX01006F19
320	Fgf5	PX00931D12
321	Fgf6	PX00993I23
322	Fgf7	PX00993A15
323	Fgf8	ZX00239A16
324	Fgf9	PX00964H09
325	Fgf10	PX01272M06
326	Fgf11	PX01254B22
327	Fgf12	PX00947N14
328	Fgf13	PX01243G18
329	Fgf14	PX00947B22
330	Fgf15	PX00981D08
331	Fgf16	BC137993
332	Fgf17	PX01003M07
333	Fgf18	PX00983H06
334	Fgf20	PX00987A02
335	Fgf21	ZX00125B21
336	Fgf22	ZX00129K22
337	Fgf23	PR00051E19
