# Supplementary material for: Competition for Mitogens Regulates Spermatogenic Stem Cell Homeostasis in an Open Niche
Source: Cell Stem Cell. 2019 Jan 3;24(1):79–92.e6. doi: 10.1016/j.stem.2018.11.013 (PMC6327111; doi:10.1016/j.stem.2018.11.013)
Supplement: Table S1. cDNA Clones Used for ISH Screening, Related to Figure 2 [file mmc3.xlsx]

## Sheet: Supplemental Table 2
Supplemental Table 2. Parameters used for mathematical modeling, Related to Figure 5 and Figure S6.
Parameter	Value	Description
λ	0.56 d–1	reference proliferation/differentiation rate
k	0.067 d–1	effective mitogen degradation rate
k’	0.050c0 d–1 ϱ–1	effective mitogen consumption rate
m	2	exponent describing the nonlinearity of the response to the mitogen
Wild type
µ	0.25c0 d–1	mitogen production rate
γ	0.23 d–1	net loss rate of differentiating cells
s(t = 10d)	0.85ϱ	stem cell density in the depleted state (at 10 days)
d(t = 10d)	0.50ϱ	differentiating cell density in the depleted state (at 10 days)
c(t = 10d)	1.11c0	mitogen concentration in the depleted state (at 10 days)
Fgf5–/–
µ	0.20c0 d–1	mitogen production rate
γ	0.25 d–1	net loss rate of differentiating cells
s(t = 10d)	0.74ϱ	stem cell density in the depleted state (at 10 days)
d(t = 10d)	0.41ϱ	differentiating cell density in the depleted state (at 10 days)
c(t = 10d)	1.11c0	mitogen concentration in the depleted state (at 10 days)
