# Supplementary material for: Competition for Mitogens Regulates Spermatogenic Stem Cell Homeostasis in an Open Niche
Source: Cell Stem Cell. 2019 Jan 3;24(1):79–92.e6. doi: 10.1016/j.stem.2018.11.013 (PMC6327111; doi:10.1016/j.stem.2018.11.013)
Supplement: Table S2. Parameters Used for Mathematical Modeling, Related to Figures 5 and S6 [file mmc4.xlsx]

## Sheet: Supplemental Table 3
Supplemental Table 3. Primers used in this study for RT-qPCR and Genomic qPCR, Related to STAR Methods
Experiment	primer name	sequence	Universal ProbeLibrary Probes
RT-qPCR	Fgf5_F	TGTGTCTCAGGGGATTGTAGG
	Fgf5_R	AGCTGTTTTCTTGGAATCTCTCC
	Gdnf_F	CCAGTGACTCCAATATGCCTG
	Gdnf_R	CTCTGCGACCTTTCCCTCTG
	GFP-S	AGCAAGGGCGAGGAGCTGTTCACC
	GFP AS 02	GAGCTTCAGGGTCAGCTTGCCGTA
	Dusp6_F	ATAGATACGCTCAGACCCGTG
	Dusp6_R	ATCAGCAGAAGCCGTTCGTT
	Ret_F	GCATGTCAGACCCGAACTGG
	Ret_R	CGCTGAGGGTGAAACCATCC
	Bcl6b_F	GGCTACGTCCGAGAGTTCAC
	Bcl6b_R	CTTGTGCGCTCTTAGGGGT
	Lhx1_F	CCCATCCTGGACCGTTTCC
	Lhx1_R	CGCTTGGAGAGATGCCCTG
	GFRα1_F	CTCCTGGCCTACTCGGGCTGATTG
	GFRα1_R	CCACTGTTGCTGCTGCAATCGCACCA
	Ngn3_F	GCTATCCACTGCTGCTTGA
	Ngn3_R	CCGGGAAAAGGTTGTTGTGT
	Rarg	Mm00441091_m1
	Stra8_F	ACAACCTAAGGAAGGCAGTTTAC
	Stra8_R	GACCTCCTCTAAGCTGTTGGG
	Ppia_F	GAGCTGTTTGCAGACAAAGTTC
	Ppia_R	CCCTGGCACATGAATCCTGG
	Id4_F	TATCACCCTTTTGAAGGTGCAG
	Id4_R	AAGGTTGGATTCACGATTGC
	Gapdh_F	TGGAATGACAAGACGAGACG
	Gapdh_R	AGGGTGACAGCATTCTCTGC
Genomic qPCR	Fgf5_01_Lft	ACCGGTGAAACCAAAGGTG	#95
	Fgf5_01_Right	GCGAAACTTCAGTCTGTACTTCACT	#95
	Ppia_01_F	GCCACCCTCCCTAACTGC	#103
	Ppia_01_R	GCGGGCTCCTACTAGATGGT	#103
